# Supplementary material for: Evading Doxorubicin-Induced Systemic Immunosuppression Using Ultrasound-Responsive Liposomes Combined with Focused Ultrasound
Source: Pharmaceutics. 2022 Nov 25;14(12):2603. doi: 10.3390/pharmaceutics14122603 (PMC9784431; doi:10.3390/pharmaceutics14122603)
Supplement: Supplementary file 1 [file pharmaceutics-14-02603-s001.zip]

Archive with 1 entries (1 files):
- pharmaceutics-1939219-supplementary.pdf
